# Supplementary material for: Globally correlated conformational entropy underlies positive and negative cooperativity in a kinase’s enzymatic cycle
Source: Nat Commun. 2019 Feb 18;10:799. doi: 10.1038/s41467-019-08655-7 (PMC6379427; doi:10.1038/s41467-019-08655-7)
Supplement: Supplementary file 4 — Supplementary Data 1 [file 41467_2019_8655_MOESM4_ESM.zip]

Archive with 5 entries (5 files):
- PKA_AMPPNP_Order.txt
- PKA_AMPPNP_PKS_Order.txt
- Apo_PKA_Order.txt
- PKA_ADP_Order.txt
- PKA_ADP_pPKS_Order.txt
