# Supplementary material for: Globally correlated conformational entropy underlies positive and negative cooperativity in a kinase’s enzymatic cycle
Source: Nat Commun. 2019 Feb 18;10:799. doi: 10.1038/s41467-019-08655-7 (PMC6379427; doi:10.1038/s41467-019-08655-7)
Supplement: Supplementary file 4 — Supplementary Data 1 [file 41467_2019_8655_MOESM4_ESM.zip › PKA_AMPPNP_Order.txt]

135	ILE	CD1	0.667
150	ILE	CD1	0.405
163	ILE	CD1	0.69
174	ILE	CD1	0.505
180	ILE	CD1	0.391
209	ILE	CD1	0.655
210	ILE	CD1	0.539
228	ILE	CD1	0.712
244	ILE	CD1	0.35
246	ILE	CD1	0.523
250	ILE	CD1	0.718
291	ILE	CD1	0.627
303	ILE	CD1	0.343
305	ILE	CD1	0.413
315	ILE	CD1	0.344
335	ILE	CD1	0.4
339	ILE	CD1	0.464
46	ILE	CD1	0.413
73	ILE	CD1	0.575
85	ILE	CD1	0.661
94	ILE	CD1	0.659
103	LEU	CD1	0.595
103	LEU	CD2	0.591
106	LEU	CD1	0.531
116	LEU	CD1	0.631
116	LEU	CD2	0.635
132	LEU	CD1	0.634
132	LEU	CD2	0.573
152	LEU	CD1	0.69
152	LEU	CD2	0.645
157	LEU	CD1	0.673
160	LEU	CD1	0.648
160	LEU	CD2	0.552
162	LEU	CD1	0.608
162	LEU	CD2	0.651
167	LEU	CD2	0.637
172	LEU	CD2	0.374
173	LEU	CD1	0.429
198	LEU	CD1	0.552
198	LEU	CD2	0.284
19	LEU	CD1	0.601
19	LEU	CD2	0.588
205	LEU	CD1	0.531
211	LEU	CD1	0.637
211	LEU	CD2	0.661
224	LEU	CD1	0.677
224	LEU	CD2	0.633
227	LEU	CD1	0.639
227	LEU	CD2	0.674
265	LEU	CD1	0.695
265	LEU	CD2	0.691
268	LEU	CD1	0.678
268	LEU	CD2	0.68
269	LEU	CD1	0.69
269	LEU	CD2	0.661
272	LEU	CD1	0.665
272	LEU	CD2	0.651
273	LEU	CD1	0.671
273	LEU	CD2	0.699
277	LEU	CD1	0.275
277	LEU	CD2	0.548
27	LEU	CD1	0.594
27	LEU	CD2	0.601
284	LEU	CD1	0.625
284	LEU	CD2	0.548
40	LEU	CD1	0.455
40	LEU	CD2	0.69
59	LEU	CD1	0.591
59	LEU	CD2	0.685
74	LEU	CD1	0.349
74	LEU	CD2	0.275
82	LEU	CD1	0.665
82	LEU	CD2	0.678
89	LEU	CD1	0.574
89	LEU	CD2	0.594
95	LEU	CD1	0.552
95	LEU	CD2	0.602
104	VAL	CG1	0.505
119	VAL	CG1	0.731
119	VAL	CG2	0.697
123	VAL	CG1	0.745
123	VAL	CG2	0.681
151	VAL	CG1	0.737
151	VAL	CG2	0.72
15	VAL	CG1	0.385
15	VAL	CG2	0.545
182	VAL	CG1	0.675
182	VAL	CG2	0.725
191	VAL	CG1	0.341
191	VAL	CG2	0.387
219	VAL	CG1	0.621
219	VAL	CG2	0.696
226	VAL	CG2	0.668
251	VAL	CG1	0.539
251	VAL	CG2	0.598
255	VAL	CG1	0.313
255	VAL	CG2	0.303
275	VAL	CG1	0.499
275	VAL	CG2	0.498
288	VAL	CG1	0.415
288	VAL	CG2	0.395
310	VAL	CG1	0.454
337	VAL	CG1	0.647
337	VAL	CG2	0.568
60	VAL	CG1	0.708
60	VAL	CG2	0.608
79	VAL	CG2	0.659
80	VAL	CG1	0.638
80	VAL	CG2	0.675
98	VAL	CG1	0.713
98	VAL	CG2	0.675
