# Supplementary material for: Globally correlated conformational entropy underlies positive and negative cooperativity in a kinase’s enzymatic cycle
Source: Nat Commun. 2019 Feb 18;10:799. doi: 10.1038/s41467-019-08655-7 (PMC6379427; doi:10.1038/s41467-019-08655-7)
Supplement: Supplementary file 4 — Supplementary Data 1 [file 41467_2019_8655_MOESM4_ESM.zip › PKA_AMPPNP_PKS_Order.txt]

135	ILE	CD1	0.521
150	ILE	CD1	0.495
163	ILE	CD1	0.607
174	ILE	CD1	0.389
180	ILE	CD1	0.32
209	ILE	CD1	0.58
210	ILE	CD1	0.549
228	ILE	CD1	0.66
244	ILE	CD1	0.342
246	ILE	CD1	0.565
250	ILE	CD1	0.587
291	ILE	CD1	0.558
303	ILE	CD1	0.31
305	ILE	CD1	0.399
315	ILE	CD1	0.326
335	ILE	CD1	0.327
339	ILE	CD1	0.423
46	ILE	CD1	0.371
73	ILE	CD1	0.543
85	ILE	CD1	0.629
94	ILE	CD1	0.637
103	LEU	CD1	0.545
103	LEU	CD2	0.601
106	LEU	CD1	0.497
116	LEU	CD1	0.557
116	LEU	CD2	0.54
132	LEU	CD1	0.611
132	LEU	CD2	0.581
152	LEU	CD1	0.564
152	LEU	CD2	0.621
157	LEU	CD1	0.643
160	LEU	CD1	0.578
160	LEU	CD2	0.528
162	LEU	CD1	0.515
162	LEU	CD2	0.601
167	LEU	CD1	0.638
167	LEU	CD2	0.534
172	LEU	CD1	0.433
172	LEU	CD2	0.623
173	LEU	CD1	0.394
173	LEU	CD2	0.508
198	LEU	CD1	0.29
198	LEU	CD2	0.457
19	LEU	CD2	0.527
205	LEU	CD2	0.485
211	LEU	CD1	0.597
211	LEU	CD2	0.588
224	LEU	CD1	0.543
224	LEU	CD2	0.671
227	LEU	CD2	0.51
265	LEU	CD1	0.62
265	LEU	CD2	0.545
268	LEU	CD1	0.573
268	LEU	CD2	0.601
269	LEU	CD1	0.585
269	LEU	CD2	0.613
272	LEU	CD1	0.59
272	LEU	CD2	0.617
273	LEU	CD1	0.613
273	LEU	CD2	0.601
277	LEU	CD1	0.27
277	LEU	CD2	0.276
27	LEU	CD2	0.531
284	LEU	CD1	0.575
274	LEU	CD2	0.595
40	LEU	CD2	0.489
49	LEU	CD1	0.599
49	LEU	CD2	0.579
59	LEU	CD1	0.579
59	LEU	CD2	0.675
74	LEU	CD1	0.371
82	LEU	CD1	0.608
89	LEU	CD2	0.475
95	LEU	CD1	0.301
104	VAL	CG1	0.477
104	VAL	CG2	0.454
119	VAL	CG1	0.661
119	VAL	CG2	0.627
123	VAL	CG2	0.688
151	VAL	CG1	0.651
151	VAL	CG2	0.658
15	VAL	CG1	0.376
15	VAL	CG2	0.486
182	VAL	CG1	0.625
182	VAL	CG2	0.655
191	VAL	CG1	0.324
191	VAL	CG2	0.333
219	VAL	CG2	0.567
219	VAL	CG1	0.398
226	VAL	CG1	0.546
226	VAL	CG2	0.619
251	VAL	CG1	0.554
251	VAL	CG2	0.525
255	VAL	CG1	0.3
255	VAL	CG2	0.297
275	VAL	CG1	0.424
275	VAL	CG2	0.377
288	VAL	CG1	0.36
288	VAL	CG2	0.382
310	VAL	CG1	0.501
337	VAL	CG1	0.589
337	VAL	CG2	0.547
57	VAL	CG2	0.641
60	VAL	CG1	0.647
60	VAL	CG2	0.558
80	VAL	CG1	0.591
80	VAL	CG2	0.658
98	VAL	CG1	0.585
98	VAL	CG2	0.585
