# Supplementary material for: Globally correlated conformational entropy underlies positive and negative cooperativity in a kinase’s enzymatic cycle
Source: Nat Commun. 2019 Feb 18;10:799. doi: 10.1038/s41467-019-08655-7 (PMC6379427; doi:10.1038/s41467-019-08655-7)
Supplement: Supplementary file 4 — Supplementary Data 1 [file 41467_2019_8655_MOESM4_ESM.zip › Apo_PKA_Order.txt]

135	ILE	CD1	0.587
150	ILE	CD1	0.372
163	ILE	CD1	0.581
174	ILE	CD1	0.399
180	ILE	CD1	0.324
209	ILE	CD1	0.495
210	ILE	CD1	0.425
228	ILE	CD1	0.605
244	ILE	CD1	0.311
246	ILE	CD1	0.4
250	ILE	CD1	0.574
291	ILE	CD1	0.531
303	ILE	CD1	0.284
305	ILE	CD1	0.342
315	ILE	CD1	0.298
335	ILE	CD1	0.377
339	ILE	CD1	0.392
46	ILE	CD1	0.341
73	ILE	CD1	0.488
85	ILE	CD1	0.539
94	ILE	CD1	0.543
103	LEU	CD1	0.467
103	LEU	CD2	0.419
106	LEU	CD1	0.415
116	LEU	CD1	0.555
116	LEU	CD2	0.539
132	LEU	CD1	0.517
132	LEU	CD2	0.495
152	LEU	CD1	0.593
152	LEU	CD2	0.565
157	LEU	CD1	0.569
160	LEU	CD1	0.575
160	LEU	CD2	0.398
162	LEU	CD1	0.497
162	LEU	CD2	0.515
167	LEU	CD1	0.519
167	LEU	CD2	0.443
172	LEU	CD1	0.274
172	LEU	CD2	0.287
198	LEU	CD1	0.421
198	LEU	CD2	0.22
19	LEU	CD1	0.488
19	LEU	CD2	0.489
205	LEU	CD1	0.429
211	LEU	CD1	0.508
211	LEU	C2	0.531
224	LEU	CD1	0.531
224	LEU	CD2	0.509
227	LEU	CD2	0.544
265	LEU	CD1	0.548
265	LEU	CD2	0.58
268	LEU	CD1	0.587
268	LEU	CD2	0.558
269	LEU	CD1	0.558
269	LEU	CD2	0.538
272	LEU	CD1	0.541
272	LEU	CD2	0.621
273	LEU	CD1	0.576
273	LEU	CD2	0.578
277	LEU	CD1	0.399
277	LEU	CD2	0.388
27	LEU	CD1	0.487
27	LEU	CD2	0.479
284	LEU	CD1	0.528
284	LEU	CD2	0.448
40	LEU	CD2	0.497
59	LEU	CD1	0.465
59	LEU	CD2	0.491
74	LEU	CD1	0.37
74	LEU	CD2	0.234
82	LEU	CD1	0.589
82	LEU	CD2	0.46
89	LEU	CD1	0.498
89	LEU	CD2	0.491
94	LEU	CD1	0.421
94	LEU	CD2	0.384
104	VAL	CG1	0.405
104	VAL	CG2	0.387
119	VAL	CG1	0.577
119	VAL	CG2	0.548
123	VAL	CG2	0.475
151	VAL	CG1	0.644
151	VAL	CG2	0.609
15	VAL	CG1	0.319
15	VAL	CG2	0.436
182	VAL	CG1	0.561
182	VAL	CG2	0.508
191	VAL	CG1	0.261
191	VAL	CG2	0.299
219	VAL	CG2	0.524
226	VAL	CG2	0.568
251	VAL	CG1	0.436
251	VAL	CG2	0.462
255	VAL	CG1	0.254
255	VAL	CG2	0.265
275	VAL	CG1	0.365
275	VAL	CG2	0.427
288	VAL	CG1	0.359
288	VAL	CG2	0.327
310	VAL	CG1	0.478
337	VAL	CG1	0.529
337	VAL	CG2	0.529
60	VAL	CG1	0.55
60	VAL	CG2	0.573
79	VAL	CG2	0.6
80	VAL	CG1	0.548
80	VAL	CG2	0.581
98	VAL	CG1	0.517
98	VAL	CG2	0.589
