# Supplementary material for: Globally correlated conformational entropy underlies positive and negative cooperativity in a kinase’s enzymatic cycle
Source: Nat Commun. 2019 Feb 18;10:799. doi: 10.1038/s41467-019-08655-7 (PMC6379427; doi:10.1038/s41467-019-08655-7)
Supplement: Supplementary file 4 — Supplementary Data 1 [file 41467_2019_8655_MOESM4_ESM.zip › PKA_ADP_Order.txt]

135	ILE	CD1	0.618
150	ILE	CD1	0.437
163	ILE	CD1	0.645
174	ILE	CD1	0.447
180	ILE	CD1	0.351
209	ILE	CD1	0.599
210	ILE	CD1	0.525
228	ILE	CD1	0.7
244	ILE	CD1	0.34
246	ILE	CD1	0.517
250	ILE	CD1	0.583
291	ILE	CD1	0.64
303	ILE	CD1	0.324
305	ILE	CD1	0.429
315	ILE	CD1	0.351
335	ILE	CD1	0.457
339	ILE	CD1	0.458
46	ILE	CD1	0.381
73	ILE	CD1	0.549
85	ILE	CD1	0.638
94	ILE	CD1	0.643
103	LEU	CD1	0.556
103	LEU	CD2	0.549
106	LEU	CD1	0.538
116	LEU	CD1	0.64
116	LEU	CD2	0.641
132	LEU	CD1	0.597
132	LEU	CD2	0.615
152	LEU	CD1	0.628
152	LEU	CD2	0.611
157	LEU	CD1	0.649
160	LEU	CD1	0.579
160	LEU	CD2	0.564
162	LEU	CD1	0.561
162	LEU	CD2	0.638
167	LEU	CD1	0.629
167	LEU	CD2	0.599
173	LEU	CD1	0.442
198	LEU	CD1	0.599
198	LEU	CD2	0.299
19	LEU	CD2	0.558
205	LEU	CD1	0.492
211	LEU	CD1	0.625
211	LEU	CD2	0.619
224	LEU	CD1	0.697
224	LEU	CD2	0.611
227	LEU	CD2	0.67
265	LEU	CD1	0.638
265	LEU	CD2	0.678
268	LEU	CD2	0.666
269	LEU	CD1	0.658
269	LEU	CD2	0.67
272	LEU	CD2	0.639
273	LEU	CD1	0.687
273	LEU	CD2	0.681
277	LEU	CD1	0.54
277	LEU	CD2	0.469
27	LEU	CD1	0.571
27	LEU	CD2	0.589
284	LEU	CD1	0.628
284	LEU	CD2	0.593
40	LEU	CD1	0.468
40	LEU	CD2	0.705
49	LEU	CD2	0.617
59	LEU	CD1	0.605
59	LEU	CD2	0.618
74	LEU	CD1	0.442
74	LEU	CD2	0.28
82	LEU	CD1	0.658
82	LEU	CD2	0.663
89	LEU	CD1	0.591
89	LEU	CD2	0.548
104	VAL	CG2	0.475
119	VAL	CG1	0.721
123	VAL	CG1	0.661
123	VAL	CG2	0.585
151	VAL	CG1	0.735
151	VAL	CG2	0.72
15	VAL	CG1	0.403
15	VAL	CG2	0.513
182	VAL	CG1	0.624
182	VAL	CG2	0.661
191	VAL	CG1	0.338
191	VAL	CG2	0.375
219	VAL	CG1	0.655
219	VAL	CG2	0.677
251	VAL	CG1	0.509
251	VAL	CG2	0.542
255	VAL	CG1	0.303
255	VAL	CG2	0.318
275	VAL	CG1	0.485
275	VAL	CG2	0.518
288	VAL	CG1	0.414
288	VAL	CG2	0.412
310	VAL	CG1	0.486
337	VAL	CG1	0.648
337	VAL	CG2	0.569
60	VAL	CG1	0.657
60	VAL	CG2	0.608
80	VAL	CG1	0.659
80	VAL	CG2	0.701
98	VAL	CG1	0.668
98	VAL	CG2	0.635
