# Supplementary material for: Globally correlated conformational entropy underlies positive and negative cooperativity in a kinase’s enzymatic cycle
Source: Nat Commun. 2019 Feb 18;10:799. doi: 10.1038/s41467-019-08655-7 (PMC6379427; doi:10.1038/s41467-019-08655-7)
Supplement: Supplementary file 4 — Supplementary Data 1 [file 41467_2019_8655_MOESM4_ESM.zip › PKA_ADP_pPKS_Order.txt]

135	ILE	CD1	0.521
150	ILE	CD1	0.488
162	ILE	CD1	0.619
174	ILE	CD1	0.389
180	ILE	CD1	0.345
209	ILE	CD1	0.657
210	ILE	CD1	0.548
228	ILE	CD1	0.668
244	ILE	CD1	0.343
246	ILE	CD1	0.587
250	ILE	CD1	0.623
291	ILE	CD1	0.551
303	ILE	CD1	0.314
305	ILE	CD1	0.391
315	ILE	CD1	0.331
335	ILE	CD1	0.385
339	ILE	CD1	0.428
46	ILE	CD1	0.365
73	ILE	CD1	0.535
85	ILE	CD1	0.628
94	ILE	CD1	0.667
103	LEU	CD1	0.545
103	LEU	CD2	0.589
106	LEU	CD1	0.433
132	LEU	CD1	0.632
132	LEU	CD2	0.629
152	LEU	CD1	0.631
152	LEU	CD2	0.611
160	LEU	CD1	0.567
160	LEU	CD2	0.588
162	LEU	CD1	0.567
167	LEU	CD1	0.629
167	LEU	CD2	0.68
172	LEU	CD2	0.578
198	LEU	CD1	0.365
198	LEU	CD2	0.347
19	LEU	CD2	0.536
205	LEU	CD2	0.533
211	LEU	CD1	0.578
211	LEU	CD2	0.618
224	LEU	CD1	0.607
224	LEU	CD2	0.52
227	LEU	CD2	0.684
265	LEU	CD1	0.599
265	LEU	CD2	0.601
268	LEU	CD2	0.627
269	LEU	CD1	0.637
269	LEU	CD2	0.629
272	LEU	CD1	0.569
272	LEU	CD2	0.609
273	LEU	CD1	0.618
273	LEU	CD2	0.66
277	LEU	CD1	0.277
277	LEU	CD2	0.332
27	LEU	CD2	0.567
284	LEU	CD1	0.569
284	LEU	CD2	0.588
40	LEU	CD2	0.601
49	LEU	CD2	0.69
59	LEU	CD1	0.61
59	LEU	CD2	0.619
74	LEU	CD1	0.637
82	LEU	CD1	0.697
82	LEU	CD2	0.618
89	LEU	CD1	0.518
89	LEU	CD2	0.501
104	VAL	CG1	0.499
104	VAL	CG2	0.45
119	VAL	CG1	0.648
119	VAL	CG2	0.611
123	VAL	CG1	0.707
123	VAL	CG2	0.588
151	VAL	CG1	0.67
151	VAL	CG2	0.666
15	VAL	CG1	0.369
182	VAL	CG2	0.67
191	VAL	CG1	0.311
191	VAL	CG2	0.331
219	VAL	CG1	0.555
219	VAL	CG2	0.599
226	VAL	CG1	0.558
226	VAL	CG2	0.668
251	VAL	CG2	0.554
255	VAL	CG1	0.304
255	VAL	CG2	0.316
275	VAL	CG1	0.436
275	VAL	CG2	0.435
288	VAL	CG1	0.34
288	VAL	CG2	0.371
310	VAL	CG1	0.538
337	VAL	CG1	0.545
60	VAL	CG1	0.628
60	VAL	CG2	0.578
80	VAL	CG1	0.549
80	VAL	CG2	0.671
98	VAL	CG1	0.667
98	VAL	CG2	0.575
