# Supplementary material for: Globally correlated conformational entropy underlies positive and negative cooperativity in a kinase’s enzymatic cycle
Source: Nat Commun. 2019 Feb 18;10:799. doi: 10.1038/s41467-019-08655-7 (PMC6379427; doi:10.1038/s41467-019-08655-7)
Supplement: Supplementary file 5 — Supplementary Data 2 [file 41467_2019_8655_MOESM5_ESM.zip]

Archive with 2 entries (2 files):
- Chesca_0.1.mcorr
- Chesca_0.05.mcorr
