# Supplementary material for: Globally correlated conformational entropy underlies positive and negative cooperativity in a kinase’s enzymatic cycle
Source: Nat Commun. 2019 Feb 18;10:799. doi: 10.1038/s41467-019-08655-7 (PMC6379427; doi:10.1038/s41467-019-08655-7)
Supplement: Supplementary file 6 — Supplementary Data 3 [file 41467_2019_8655_MOESM6_ESM.zip]

Archive with 4 entries (4 files):
- 13CApoPKA031916 .xlsx
- 13CPKAATPgN031916 .xlsx
- 13CPKS_ADP.xlsx
- 13CpPKS_ADP.xlsx
