# Supplementary material for: Globally correlated conformational entropy underlies positive and negative cooperativity in a kinase’s enzymatic cycle
Source: Nat Commun. 2019 Feb 18;10:799. doi: 10.1038/s41467-019-08655-7 (PMC6379427; doi:10.1038/s41467-019-08655-7)
Supplement: Supplementary file 6 — Supplementary Data 3 [file 41467_2019_8655_MOESM6_ESM.zip › 13CApoPKA031916 .xlsx]

## Sheet: Sheet1
residue	residue	residue	rex_700	rex_700_e	rex_850	rex_850_e	r20_700	r20_700_e	r20_850	r20_850_e	dw	dw_e	pa	pa_e	kex	kex_e
15	VAL	CG1	4.76846	3.97353	4.76807	3.52511	19.3527	3.94095	20.8379	3.61471	5.86345	1.21066	99.3113	5.12435	707.001	1638.69
15	VAL	CG2	0	0	0	0	22.9027	0	24.2336	0	0	0	0	0	0	0
19	LEU	CD1	6.18615	2.2518	9.12647	3.49457	29.112	2.87221	27.9511	3.66404	0.56456	0.5498	50.0054	20.8298	14999.8	5855.09
19	LEU	CD2	1.79344	0.68461	2.64447	0.92328	24.7821	2.64246	26.6598	2.67968	0.12199	0.73214	78.3127	21.2954	1674.72	1492.73
27	LEU	CD1	1.59967	0.1918	2.3581	0.36209	22.5747	2.64659	24.0464	2.63628	0.14957	0.59477	82.8189	22.6353	2377.25	929.929
27	LEU	CD2	6.01485	2.46482	8.87369	3.38709	27.8982	3.50111	27.7665	4.12247	0.55668	1.32826	50.0193	22.1026	14999.4	5181.35
46	ILE	CD1	5.33306	0.71116	7.91185	1.40478	23.6334	2.63777	24.0981	2.61979	0.10598	0.15998	50.0001	21.4835	629.274	191.059
49	LEU	CD1	9.01633	1.1664	13.3609	1.89409	33.572	2.55333	38.5133	2.45948	0.18578	0.25461	54.4859	20.0474	1144.08	408.22
57	VAL	CG1	18.0149	1.82503	21.869	3.90788	28.6156	1.57441	32.0455	1.68476	0.43284	0.12726	92.4335	12.971	487.2	192.522
59	LEU	CD1	1.54197	1.37737	2.27367	1.64827	27.4958	2.73437	28.5601	2.89318	0.09927	0.66768	78.4757	21.096	1272.76	2505.13
59	LEU	CD2	7.20479	1.09464	9.34482	2.3859	25.7088	2.25372	27.7212	2.21469	0.26156	0.14982	94.4173	18.9168	398.87	159.905
60	VAL	CG1	0.22129	0	0.22183	0	32.6675	0	34.7478	0	0	0	0	0	0	0
60	VAL	CG2	1.67684	0.39428	2.46891	0.61838	28.2397	2.46381	23.6263	2.51223	0.17703	0.57721	88.875	19.8018	2195.91	1657.58
73	ILE	CD1	2.1809	0.7507	2.67483	1.30179	21.1735	2.07833	22.9093	2.05393	0.39393	0.28133	98.939	18.4507	474.937	323.723
74	LEU	CD1	3.0726	7.2367	3.07405	8.49879	33.5456	1.39656	32.0425	1.45525	0.74365	0.19717	66.0045	10.2358	1.0003	67.9482
74	LEU	CD2	0	0	0	0	13.7682	0	13.9064	0	0	0	0	0	0	0
79	VAL	CG2	2.75366	4.54611	3.05701	4.7494	27.1463	4.88042	28.9247	5.07515	2.34071	1.94676	99.7662	11.4032	1709.23	2392.02
80	VAL	CG1	10.3873	6.80621	11.4532	7.57393	23.2178	6.68795	24.6538	7.51072	3.81094	1.31159	99.4527	6.55357	2697.84	2411.2
80	VAL	CG2	0	0	0	0	25.6945	0	27.1764	0	0	0	0	0	0	0
82	LEU	CD1	1.84146	1.3287	2.05031	1.85915	30.1038	2.03973	32.3976	2.29527	0.85989	0.51284	99.5676	16.3942	622.134	2508.19
82	LEU	CD2	16.3643	0.80961	20.087	1.40591	28.1769	1.14647	29.2439	1.07434	0.91776	0.18245	96.7221	9.67378	1134.55	311.505
85	ILE	CD1	1.81758	2.63027	2.68149	2.96502	26.8649	4.10754	28.3403	4.45675	0.16031	2.24796	50.0314	21.4804	4277.2	4353.59
89	LEU	CD1	1.90233	3.71034	2.73466	4.06263	27.9774	4.91286	29.9786	5.29751	0.62897	2.13752	98.8031	21.1816	2780.74	4075.62
89	LEU	CD2	7.98151	4.30281	11.9346	7.64268	29.9142	2.23184	31.7614	2.29243	0.10755	0.23417	50.0002	18.0751	433.907	273.119
94	ILE	CD1	3.92908	0.29758	5.79434	0.49053	25.3512	2.39614	28.0024	2.3613	0.19495	0.36524	75.3951	21.275	2145.41	554.927
95	LEU	CD2	29.5374	2.20791	31.0176	3.58279	24.4857	2.04279	24.1391	2.67976	1.98305	0.17157	96.2717	6.893	929.632	513.194
98	VAL	CG1	4.05405	2.63065	5.98394	3.42812	28.9665	4.0896	31.7052	4.79364	0.18421	1.07349	63.0204	20.3869	2348.81	2531.14
98	VAL	CG2	3.21955	3.52901	4.77918	5.34691	36.8238	2.23894	38.5254	2.28868	0.06666	0.64511	50.0436	18.842	405.555	599.595
103	LEU	CD1	4.66414	2.77211	6.88066	3.56885	29.6532	3.67316	29.528	4.38822	0.49024	1.9741	50.0248	20.9199	14999.5	5597.28
103	LEU	CD2	19.7284	0.88671	21.233	1.67218	24.359	0.4766	26.3943	0.58538	0.66445	0.06739	93.5516	3.81889	387.877	131.882
104	VAL	CG1	19.1101	0.89048	22.813	2.43087	29.6395	0.65398	30.333	0.80467	0.64023	0.09544	94.5828	4.92858	680.083	130.828
104	VAL	CG2	20.6661	0.42987	23.7686	0.93129	29.6223	0.3576	29.6646	0.53377	1.10142	0.05855	96.5311	0.20058	985.099	142.418
106	LEU	CD1	0	0	0	0	24.7054	0	26.4236	0	0	0	0	0	0	0
116	LEU	CD1	9.61296	7.02601	15.396	8.11502	30.162	2.05351	32.5867	2.04879	0.06092	0.34117	54.6846	16.8927	117.218	298.381
116	LEU	CD2	2.5337	2.54843	2.58744	2.8013	24.1513	2.99139	27.0295	3.12489	0.63841	0.8052	98.3633	14.0677	165.074	947.438
119	VAL	CG1	1.2855	0.34207	1.28504	0.3422	25.211	0.37746	27.3971	0.42041	0.85126	0.06908	79.0388	3.72	1.00006	3.42168
119	VAL	CG2	4.16682	2.36768	4.20093	3.24518	25.9148	2.58305	28.3656	2.75059	0.5023	0.75581	94.2934	13.996	73.4855	470.718
123	VAL	CG2	3.0871	5.55945	3.10281	6.62994	26.2504	1.95566	28.8567	1.89036	0.46337	0.29415	93.7555	15.3301	48.6712	241.772
132	LEU	CD1	2.14724	2.7553	2.17928	2.98433	23.4439	3.05075	26.5372	3.30871	1.87673	1.24381	99.4857	11.5121	438.349	1762.88
132	LEU	CD2	49.0316	10.756	51.1389	12.7716	32.8598	2.16098	35.0945	2.15748	0.11563	0.22243	52.6544	15.6168	108.813	157.665
135	ILE	CD1	0	0	0	0	21.7464	0	23.4318	0	0	0	0	0	0	0
150	ILE	CD1	26.1839	0.27798	28.5825	0.5544	23.7795	0.11264	25.6724	0.27816	0.9408	0.0169	94.3328	0.10795	617.518	35.2734
151	VAL	CG1	0	0	0	0	24.6755	0	25.9818	0	0	0	0	0	0	0
151	VAL	CG2	0	0	0	0	25.4927	0	27.4973	0	0	0	0	0	0	0
152	LEU	CD1	0	0	0	0	22.9527	0	25.6255	0	0	0	0	0	0	0
152	LEU	CD2	0	0	0	0	26.1018	0	28.2982	0	0	0	0	0	0	0
157	LEU	CD1	3.90819	0.38344	4.58063	0.72625	26.0299	1.24826	27.6719	1.16498	1.18148	0.40669	99.3875	11.6827	1169.28	693.196
160	LEU	CD1	0.91444	2.50077	0.91454	3.87878	25.2452	0.93724	28.6364	1.10825	2.05887	0.57823	91.9002	7.24897	9.2702	2373.83
160	LEU	CD2	18.443	0.79442	26.2233	1.52325	26.3359	2.25495	27.9905	2.15177	0.29998	0.08557	83.9594	16.7047	707.962	93.7198
162	LEU	CD1	5.77509	4.80159	8.68727	7.02269	30.3102	2.33142	32.6034	2.30072	0.07177	0.24574	50.0057	18.4265	262.683	197.188
162	LEU	CD2	12.3395	1.41836	14.1343	3.10807	29.0511	2.08567	31.7177	2.06821	0.42973	0.19444	94.5537	16.8312	364.069	227.753
163	ILE	CD1	4.47102	0.46448	6.63353	0.99239	29.5409	2.4755	30.9392	2.46645	0.09052	0.13589	50.0008	20.7047	545.006	152.898
167	LEU	CD1	7.7687	0.3438	9.33061	0.60582	26.6605	0.65413	28.3599	0.59232	0.85696	0.16339	98.3293	4.89217	954.514	289.386
167	LEU	CD2	12.9513	0.89752	14.3776	2.093	32.389	1.69044	32.04	1.58033	0.58305	0.18134	95.5598	12.961	415.919	274.377
172	LEU	CD1	13.9286	0.69965	16.3834	1.64623	18.3317	0.33302	19.9338	0.37346	0.54745	0.08054	95.3154	1.23135	538.152	156.538
172	LEU	CD2	9.2438	3.50274	13.8612	6.26563	25.7779	2.3351	25.9498	2.32937	0.11304	0.17247	50.0009	18.9603	416.055	181.6
174	ILE	CD1	4.10824	0.37107	5.38357	0.75278	22.6516	2.18787	24.9247	2.10852	0.65111	0.36641	98.6882	19.4059	1153.53	569.833
180	ILE	CD1	5.4319	0	8.06321	0	24.3835	0	26.0149	0	0.10378	0	50.0003	0	591.812	0
182	VAL	CG1	4.9269	4.57328	7.34339	5.77319	29.9152	2.18537	32.4039	2.19559	0.08178	0.31445	57.121	17.0283	386.545	328.314
182	VAL	CG2	2.24871	0.20217	2.28981	0.42545	25.8503	1.43547	27.1521	1.3736	0.64182	0.21929	98.4365	12.6681	151.936	302.819
191	VAL	CG1	2.21681	0.47214	2.67613	0.66908	17.6637	0.95273	17.904	1.00016	1.53251	0.60586	99.7338	7.37061	1783.33	956.541
191	VAL	CG2	0	0	0	0	18.9718	0	19.5709	0	0	0	0	0	0	0
198	LEU	CD1	3.6783	1.25126	0	0	21.6076	1.20369	0	0	0	0	0	0	0	0
198	LEU	CD2	0	0	0	0	14.66	0	15.1618	0	0	0	0	0	0	0
205	LEU	CD1	18.1717	0.99643	19.7724	2.27457	25.4022	0.93327	28.0797	1.03304	0.50125	0.08834	92.4524	7.96078	316.228	138.225
209	ILE	CD1	1.87357	2.13488	1.87938	2.41958	22.7813	2.29436	25.0816	2.54812	2.31172	1.2934	99.2536	8.0466	254.085	2823.08
210	ILE	CD1	1.08212	2.07135	1.15359	2.14489	22.4829	2.45061	24.1308	2.54464	1.12045	1.39039	99.7692	11.2398	580.827	2349.59
211	LEU	CD1	0	0	0	0	23.8173	0	26.5191	0	0	0	0	0	0	0
211	LEU	CD2	0	0	0	0	24.6427	0	29.4718	0	0	0	0	0	0	0
219	VAL	CG1	0	0	0	0	35.2564	0	36.0954	0	0	0	0	0	0	0
219	VAL	CG2	2.84432	3.68208	2.8416	3.92723	31.3785	3.75401	34.558	4.09034	3.80797	1.0169	91.8714	5.85128	33.0442	2629.3
224	LEU	CD1	0	0	0	0	29.63	0	32.6591	0	0	0	0	0	0	0
224	LEU	CD2	4.06693	4.34628	4.06639	4.50717	30.3895	1.79877	32.1032	1.74737	0.37914	0.22345	60.2591	14.2233	1.0014	128.732
226	VAL	CG2	0	0	0	0	26.6018	0	28.3209	0	0	0	0	0	0	0
227	LEU	CD2	3.35007	0.66586	4.95163	1.19761	32.3916	2.43215	33.6648	2.38468	0.10498	0.32465	50.0174	20.6154	986.958	568.325
228	ILE	CD1	0	0	0	0	21.5291	0	23.4264	0	0	0	0	0	0	0
244	ILE	CD1	0	0	0	0	14.6427	0	15.5818	0	0	0	0	0	0	0
246	ILE	CD1	1.28517	2.11497	1.89679	2.37534	23.3946	2.52937	24.6406	2.64451	0.07114	0.65048	60.9287	20.6982	1114.33	2732.33
250	ILE	CD1	5.08078	3.0115	7.86417	3.82204	32.3747	1.94713	33.5696	1.92894	0.05003	0.47602	59.0273	17.5145	131.086	1438.4
251	VAL	CG1	0	0	0	0	22.9027	0	24.2336	0	0	0	0	0	0	0
251	VAL	CG2	2.01496	0.93372	2.01777	0.93796	28.0773	0.72182	29.6585	0.68919	0.34341	0.16436	73.0919	8.66206	1.00168	1588.77
255	VAL	CG1	0	0	0	0	16.4418	0	16.4491	0	0	0	0	0	0	0
255	VAL	CG2	0	0	0	0	16.8418	0	17.1609	0	0	0	0	0	0	0
265	LEU	CD1	0	0	0	0	26.0646	0	29.37	0	0	0	0	0	0	0
265	LEU	CD2	0	0	0	0	21.8055	0	23.8627	0	0	0	0	0	0	0
268	LEU	CD1	1.23235	2.22167	1.23273	3.02514	24.237	2.00911	27.3677	2.57406	1.16206	0.75198	95.8571	13.6752	28.7542	3891.84
268	LEU	CD2	0	0	0	0	28.54	0	31.5527	0	0	0	0	0	0	0
269	LEU	CD1	0	0	0	0	28.5309	0	32.3991	0	0	0	0	0	0	0
269	LEU	CD2	1.24123	3.36044	1.28704	3.46892	25.3452	1.61672	26.7567	1.7437	1.34456	1.1968	99.7217	9.86877	501.969	1136.51
272	LEU	CD1	13.5139	7.73669	13.4834	7.68112	23.0066	7.67906	22.8035	7.79911	6.65868	1.14413	98.0264	5.65486	698.109	1637.71
272	LEU	CD2	0	0	0	0	26.8373	0	28.0618	0	0	0	0	0	0	0
273	LEU	CD1	0	0	0	0	23.6409	0	26.2509	0	0	0	0	0	0	0
273	LEU	CD2	0	0	0	0	28.7118	0	31.4209	0	0	0	0	0	0	0
275	VAL	CG1	0	0	0	0	21.4473	0	22.6709	0	0	0	0	0	0	0
275	VAL	CG2	0	0	0	0	22.0791	0	24.0191	0	0	0	0	0	0	0
277	LEU	CD2	0	0	0	0	21.0018	0	22.6591	0	0	0	0	0	0	0
284	LEU	CD1	2.13317	1.46371	2.59434	2.11109	24.0277	1.84241	25.6258	2.34944	1.3869	1.12061	99.7158	9.78426	1674.42	3237.64
284	LEU	CD2	1.07322	2.96098	1.58327	3.40421	28.0954	4.04136	30.2727	4.18916	0.10353	1.92312	50.0061	20.8337	3021	4193.55
288	VAL	CG1	2.16812	0.20931	2.47342	0.39278	21.2444	1.0806	21.4487	1.05586	0.854	0.27973	99.5121	9.80049	719.029	391.244
288	VAL	CG2	1.48091	0.87395	1.4951	1.00745	19.6281	1.0131	20.6767	1.10081	2.80276	1.0876	99.7179	5.9962	543.445	2392.61
291	ILE	CD1	5.35113	1.01416	6.00154	1.89566	22.6645	1.4462	24.9915	1.39981	0.36823	0.14706	97.0345	12.2729	268.688	152.494
303	ILE	CD1	2.34339	1.28567	3.43595	1.57523	14.4152	2.8517	14.61	3.01884	0.38564	1.12846	95.3814	21.1971	3310.3	1845.5
305	ILE	CD1	0	0	0	0	19.0918	0	20.6527	0	0	0	0	0	0	0
310	VAL	CG1	1.59915	0.52246	2.35713	0.73053	22.555	2.6718	24.0457	2.71715	0.14696	0.73854	83.3383	22.4506	2237.23	1345.99
315	ILE	CD1	4.44469	0.82961	6.58651	1.57703	21.2847	2.64732	21.6852	2.60996	0.09828	0.23017	50.0004	21.5482	648.429	291.53
335	ILE	CD1	2.49289	2.67453	3.66977	3.31327	26.9074	2.40587	22.0903	2.40491	0.12921	0.40098	83.3454	20.2548	1083.29	579.181
337	VAL	CG1	0	0	0	0	25.4618	0	27.1546	0	0	0	0	0	0	0
337	VAL	CG2	0	0	0	0	26.0491	0	26.3918	0	0	0	0	0	0	0
339	ILE	CD1	0	0	0	0	19.0182	0	18.0973	0	0	0	0	0	0	0
