# Supplementary material for: Globally correlated conformational entropy underlies positive and negative cooperativity in a kinase’s enzymatic cycle
Source: Nat Commun. 2019 Feb 18;10:799. doi: 10.1038/s41467-019-08655-7 (PMC6379427; doi:10.1038/s41467-019-08655-7)
Supplement: Supplementary file 6 — Supplementary Data 3 [file 41467_2019_8655_MOESM6_ESM.zip › 13CPKAATPgN031916 .xlsx]

## Sheet: Sheet1
residue	rex_700	rex_700_e	rex_850	rex_850_e	r20_700	r20_700_e	r20_850	r20_850_e	dw	dw_e	pa	pa_e	kex	kex_e
I135CD1-HD1	3.14177	1.24959	4.0553	1.66432	23.0665	2.12028	25.5726	2.37058	1.23847	0.99455	99.4936	14.892	2051.65	1540.35
I150CD1-HD1	34.2055	1.47085	46.6177	3.87188	22.8707	2.73376	25.3936	2.91503	1.04179	0.32444	92.5954	15.1561	2181.03	427.253
I163CD1-HD1	11.8552	1.86611	17.8462	3.33539	33.2364	2.21969	34.9108	2.19896	0.12837	0.05922	50.0032	16.85	422.249	71.8263
I174CD1-HD1	34.9203	1.49571	43.4191	2.90046	26.1375	1.68088	30.1922	1.34504	0.68489	0.12348	90.82	9.90688	862.501	222.971
I180CD1-HD1	59.8485	4.6979	85.6823	12.9412	22.1975	6.0542	23.5299	8.87599	1.04327	0.45822	83.773	19.6908	2804.64	1031.91
I209CD1-HD1	0.97617	0.369	0.97631	0.39259	25.6867	0.3432	28.2279	0.36273	2.71142	0.32751	91.4666	2.99898	9.3109	231.98
I210CD1-HD1	0.94147	0.94962	1.38874	1.08854	25.7753	2.87341	27.1721	2.97343	0.08345	1.15878	72.5492	21.5942	1757.07	2555.27
I228CD1-HD1	0	0	0	0	24.3269	0	25.8923	0	0	0	100	0	0	0
I244CD1-HD1	0	0	0	0	14.5443	0	15.11	0	0	0	100	0	0	0
I246CD1-HD1	3.35788	2.27615	4.95459	3.3557	25.4454	3.72599	26.2538	4.61446	0.23298	0.81846	50.0006	19.8851	4888.77	4676.04
I250CD1-HD1	0	0	0	0	31.6353	0	33.5291	0	0	0	100	0	0	0
I291CD1-HD1	0	0	0	0	24.7108	0	26.8731	0	0	0	100	0	0	0
I303CD1-HD1	3.03759	0.60034	3.03761	0.74148	15.6389	0.67684	16.428	0.77092	1.86265	0.41938	93.6168	6.36273	46.0661	742.537
I305CD1-HD1	0	0	0	0	19.3775	0	21.0496	0	0	0	100	0	0	0
I315CD1-HD1	2.59828	1.20691	3.83097	1.98898	16.8422	2.37888	17.1184	2.55328	0.12713	0.47026	77.5979	20.3884	1275.35	2588.58
I335CD1-HD1	50.0583	3.1846	64.3573	7.26586	24.8317	4.91893	26.915	6.32819	1.61074	0.42619	94.0707	15.5628	2468.97	968.58
I339CD1-HD1	0	0	0	0	15.1013	0	15.8361	0	0	0	100	0	0	0
I46CD1-HD1	18.0404	0.64683	26.6882	1.2115	24.1842	2.33603	24.9945	2.22226	0.37188	0.18632	65.6367	18.1711	2087.2	280.15
I73CD1-HD1	3.20287	10.2244	4.77795	11.0983	29.1099	2.44163	30.5465	2.43581	0.05459	0.39466	50.004	20.161	269.19	329.475
I85CD1-HD1	5.64522	0.28017	5.6563	0.3867	23.6317	0.27972	25.4241	0.33017	1.23012	0.13438	94.1674	4.49565	96	182.984
I94CD1-HD1	9.48392	0.40622	13.7792	0.64898	28.0233	2.25162	30.25	2.09869	0.41904	0.24966	90.1518	18.9629	1893.75	293.634
L103CD1-HD1	5.9295	0.91212	7.82481	1.79596	29.9508	2.30576	33.3973	2.30566	1.29315	0.6874	99.0331	20.0908	2432.81	1260.34
L103CD2-HD2	7.39472	2.69914	10.9073	3.78253	21.8682	3.17444	21.1163	3.84863	0.68962	1.2849	72.3272	21.5586	14967.7	5427.27
L106CD1-HD1	11.2439	0.48941	16.5859	0.82416	28.9965	2.55876	31.761	2.5218	0.33175	0.25578	73.303	20.1008	2295.69	312.637
L116CD1-HD1	4.08672	3.07556	0	0	34.1314	2.54558	0	0	0.08545	0.26439	50.0003	20.6516	530.416	375.991
L116CD2-HD2	5.33193	2.87072	6.06164	3.83482	29.0812	4.19514	36.3229	2.51879	0.29873	1.18215	81.325	21.0877	3043.17	2181.19
L132CD1-HD1	28.0708	1.21597	7.85497	3.91147	31.9121	2.99952	31.157	5.02827	0.48367	0.28285	50.42	19.147	2548.64	393.896
L132CD2-HD2	8.18273	3.18552	41.6496	2.57674	30.0921	1.92186	35.7847	2.93325	0.38073	0.19022	94.925	15.6267	201.368	161.583
L152CD1-HD1	0	0	8.76997	5.80916	24.9594	0	31.7309	1.87129	0	0	100	0	0	0
L152CD2-HD2	0	0	0	0	27.4795	0	27.0903	0	0	0	100	0	0	0
L157CD1-HD1	9.12796	0.60581	0	0	32.2684	2.36983	30.9994	0	0.21763	0.19873	68.918	20.4424	1324.73	255.585
L160CD1-HD1	4.49222	0.59971	13.4899	1.11851	31.0662	2.53573	34.0885	2.26813	0.20378	0.41031	71.3544	19.9578	2266.17	1135.16
L160CD2-HD2	7.40945	0.45145	6.62781	1.03381	27.9062	1.27425	33.0204	2.53739	1.29786	0.39341	98.8175	11.3189	2353.42	653.507
L162CD1-HD1	36.0088	3.35556	9.72413	0.83145	37.4107	4.16867	29.4345	1.26942	0.43034	0.30691	56.365	19.3224	1556.72	585.813
L162CD2-HD2	8.69301	0.72694	53.7781	6.87287	33.4247	2.45032	38.5475	4.09575	0.25869	0.35345	64.7363	20.083	2115.99	518.63
L167CD1-HD1	2.51171	3.24255	12.8421	1.109	24.3089	4.79736	36.9991	2.38705	0.18841	2.10325	74.1897	22.6171	3254.35	3974.21
L167CD2-HD2	0	0	3.70465	3.5776	31.2481	0	29.5516	5.18996	0	0	100	0	0	0
L172CD2-HD2	24.1911	0.6742	0	0	24.4899	2.44985	33.5252	0	0.49103	0.21224	66.5155	18.2639	2685.48	271.98
L173CD1-HD1	18.995	0.91272	35.7765	1.19909	31.7812	2.53866	25.7802	2.29555	0.40706	0.30752	58.7878	19.8233	2565.44	465.814
L173CD2-HD2	3.27427	2.05985	28.1171	2.24153	33.3794	2.51025	33.9987	2.43475	1.22765	0.9216	88.273	14.741	25.0359	2720.42
L198CD1-HD1	45.3689	3.74109	3.27483	2.75792	30.927	3.84089	37.2255	2.94014	1.54339	0.38491	94.7505	11.643	1653.64	722.422
L198CD2-HD2	4.43259	1.44737	54.0328	8.90084	14.9171	1.98938	31.898	5.51851	0.48565	1.04831	59.919	22.8808	14879.8	5354.31
L19CD2-HD2	1.55174	0.25104	6.53893	2.20779	26.2194	0.24925	13.6997	1.94115	2.09292	0.31627	97.7417	2.43855	68.3089	437.834
L205CD1-HD1	12.3893	4.4079	1.5518	0.27474	19.8435	4.82188	27.4967	0.24636	3.89053	1.96056	99.2691	12.1695	8444.84	2915.01
L211CD1-HD1	0	0	16.6522	5.46062	24.9201	0	19.2509	5.92026	0	0	100	0	0	0
L211CD2-HD2	0	0	0	0	26.2502	0	26.0865	0	0	0	100	0	0	0
L224CD1-HD1	0	0	0	0	31.703	0	28.766	0	0	0	100	0	0	0
L224CD2-HD2	0	0	0	0	27.836	0	35.0456	0	0	0	100	0	0	0
L227CD2-HD2	11.0051	6.70991	0	0	17.6516	6.76146	29.5494	0	6.60793	1.45382	99.6432	1.435	4143.87	2104.58
L265CD1-HD1	0	0	11.8858	6.70324	28.8363	0	19.4589	6.94654	0	0	100	0	0	0
L265CD2-HD2	0	0	0	0	24.3213	0	31.0628	0	0	0	100	0	0	0
L268CD2-HD2	0	0	0	0	30.6023	0	26.0634	0	0	0	100	0	0	0
L269CD1-HD1	0	0	0	0	30.6119	0	33.2274	0	0	0	100	0	0	0
L269CD2-HD2	0	0	0	0	25.5318	0	33.6125	0	0	0	100	0	0	0
L272CD1-HD1	0	0	0	0	36.3287	0	27.6829	0	0	0	100	0	0	0
L272CD2-HD2	0	0	0	0	28.2851	0	37.9471	0	0	0	100	0	0	0
L273CD1-HD1	0	0	0	0	25.6618	0	30.7445	0	0	0	100	0	0	0
L273CD2-HD2	0	0	0	0	31.083	0	28.0999	0	0	0	100	0	0	0
L277CD1-HD1	0	0	0	0	16.8345	0	33.0914	0	0	0	100	0	0	0
L27CD2-HD2	0	0	0	0	28.0264	0	16.7159	0	0	0	100	0	0	0
L284CD1-HD1	0	0	0	0	26.0238	0	29.4619	0	0	0	100	0	0	0
L40CD1-HD1	13.2635	0.60805	0	0	29.5241	2.20453	27.6398	0	0.18804	0.07268	50.0009	16.3926	810.153	88.1021
L49CD2-HD2	21.4944	13.3122	19.7658	1.00593	34.014	13.9243	30.806	2.15182	0.54957	1.52382	61.5359	21.8604	4031.68	3867.07
L59CD1-HD1	8.69301	0.88221	31.7739	19.636	33.4247	2.72627	37.9897	20.05	0.25869	0.36351	64.7363	20.6977	2115.99	554.228
L59CD2-HD2	0	0	12.8421	1.2526	26.1884	0	36.9991	2.70038	0	0	100	0	0	0
L74CD1-HD1	19.7183	1.63967	0	0	34.9965	2.83483	28.3025	0	0.43623	0.36671	65.56	20.0215	2634.92	767.91
L74CD2-HD2	0	0	29.1563	2.88974	14.2384	0	37.918	3.14586	0	0	100	0	0	0
L82CD1-HD1	2.50655	0.56438	0	0	31.4227	2.42858	15.116	0	0.16805	0.72504	85.1653	19.6129	1682.61	1651.63
L89CD1-HD1	0	0	3.6902	1.00011	31.0361	0	34.6523	2.34487	0	0	100	0	0	0
L89CD2-HD2	7.6865	0.46188	0	0	28.5798	2.41744	32.4934	0	0.23954	0.28508	68.8866	20.5301	1918.39	314.306
L95CD1-HD1	45.3689	3.65379	11.349	0.78503	30.927	3.26212	30.6448	2.40216	1.54339	0.3884	94.7505	12.074	1653.64	823.686
V104CG1-HG1	0	0	54.0328	9.76606	49.4564	0	31.898	5.17657	0	0	100	0	0	0
V104CG2-HG2	1.95642	1.78774	0	0	34.6763	3.59714	37.949	0	0.15871	1.77102	50.0074	22.1356	3895.83	3371.22
V119CG1-HG1	5.44316	0.428	2.88646	2.19338	28.0465	1.28222	36.2132	3.99662	0.80356	0.29505	98.7369	11.7143	997.002	458.386
V119CG2-HG2	1.9986	1.1809	6.67669	0.93938	27.7048	1.80283	29.6084	1.25738	1.69665	1.07546	99.758	11.9569	1150.98	2348.99
V123CG1-HG1	0	0	2.19757	1.5056	32.6938	0	29.2008	1.9645	0	0	100	0	0	0
V123CG2-HD2	9.14575	2.32855	0	0	31.6721	3.72366	34.975	0	0.31452	0.64598	54.1891	19.599	3254.05	1270.61
V151CG1-HG1	0	0	13.5094	3.11919	26.9396	0	35.1423	4.3999	0	0	100	0	0	0
V151CG2-HG2	0	0	0	0	26.8028	0	28.7075	0	0	0	100	0	0	0
V15CG1-HG1	1.74931	0.47888	0	0	22.4422	0.50534	28.9175	0	1.71137	0.54879	99.7468	1.07041	832.869	1641.33
V15CG2-HG2	0	0	1.85006	0.72008	24.7208	0	24.1865	0.72049	0	0	100	0	0	0
V182CG2-HG2	12.5395	0.45072	0	0	32.5232	2.41954	26.2626	0	0.32995	0.2238	61.2	19.2916	2493.25	281.992
V191CG2-HG2	0	0	18.537	0.76037	21.5607	0	35.8278	2.35934	0	0	100	0	0	0
V219CG1-HG1	1.74627	0.75983	0	0	33.3109	2.80795	0	0	0.19936	0.84687	89.5673	22.4335	2533.38	2563.08
V219CG2-HG2	0	0	0	0	32.3054	0	22.0742	0	0	0	100	0	0	0
V226CG2-HG2	2.56908	1.14769	2.57107	1.11132	28.129	1.28847	30.5892	2.91472	2.15689	0.94763	99.7531	6.02467	1427.77	1652.96
V251CG2-HG2	0	0	0	0	26.6954	0	34.7396	0	0	0	100	0	0	0
V255CG1-HG1	0	0	2.81274	1.47866	16.7555	0	29.7934	1.55721	0	0	100	0	0	0
V255CG2-HG2	2.3152	1.93125	0	0	15.7244	1.93181	28.1511	0	4.97197	1.37971	99.8842	0.88568	2409.11	1912.76
V275CG1-HG1	0	0	0	0	22.8553	0	17.2567	0	0	0	100	0	0	0
V275CG2-HG2	0	0	2.43695	1.9885	23.087	0	16.1592	2.04772	0	0	100	0	0	0
V288CG1-HG1	2.29681	0.13303	0	0	27.8374	2.44662	24.3328	0	0.09508	0.1826	50.0002	20.5731	1182.28	223.973
V288CG2-HG2	0	0	0	0	23.6778	0	24.9017	0	0	0	100	0	0	0
V310CG1-HG1	9.01974	0.26431	3.39169	0.22844	20.7454	0.18075	29.0589	2.40955	0.69611	0.07648	97.6062	0.51973	794.251	150.97
V337CG1-HG1	0	0	0	0	27.6183	0	24.3672	0	0	0	100	0	0	0
V60CG1-HG1	0	0	10.9027	0.52359	35.235	0	21.2379	0.2262	0	0	100	0	0	0
V79CG2-HG2	2.35951	0.32266	0	0	29.4712	0.44289	29.6189	0	3.03732	0.36883	97.6405	2.19967	99.7352	541.987
V80CG1-HG1	7.1872	1.23279	0	0	28.0929	1.6777	35.5174	0	4.9231	0.19897	75.7786	6.23242	23.8638	53.1402
V98CG1-HG1	0	0	2.35822	0.34763	26.9175	0	31.0757	0.33462	0	0	100	0	0	0
V98CG2-HG2	6.88271	4.2487	7.17874	1.22874	37.278	5.65797	30.8528	1.73338	0.30472	1.37259	50.0003	21.2364	4087.37	2810.51
