# Supplementary material for: Globally correlated conformational entropy underlies positive and negative cooperativity in a kinase’s enzymatic cycle
Source: Nat Commun. 2019 Feb 18;10:799. doi: 10.1038/s41467-019-08655-7 (PMC6379427; doi:10.1038/s41467-019-08655-7)
Supplement: Supplementary file 6 — Supplementary Data 3 [file 41467_2019_8655_MOESM6_ESM.zip › 13CPKS_ADP.xlsx]

## Sheet: Sheet1
residue	residue	residue	rex_700	rex_700_e	rex_850	rex_850_e	dw	dw_e	pa	pa_e	kex	kex_e
40	Leu	Cd1-Hd1	11.1	0.6	16.4	0.9	0.3	0.241143	50	18.2	2435	346
46	Ile	Cd1-Hd1	4.1	2.8	6	3.5	0.824	1.42286	97.8	17.7	3970	2406.2
80	Val	Cg1-Hg1	5.5	2.6	6.2	3.4	2.15829	0.846286	99.5	5	1707.1	2035.9
80	Val	Cg2-Hg2	3.2	0.2	4.7	0.5	0.0914286	0.161714	50	22	776.9	157.9
85	Ile	Cd1-Hd1	4.2	2.6	4.8	3.3	1.68343	1.00057	99.5	10.8	1525.8	1947.2
89	Leu	Cd2-Hd2	4.9	0.4	5.5	0.9	1.16857	0.291429	99.1	7.5	830	618.8
94	Ile	Cd1-Hd1	3.9	0.4	5.7	0.6	0.294286	0.514857	89.1	20.5	2550.5	745.8
104	Val	Cg2-Hg2	4.2	3.7	4.8	4.3	2.44286	1.53371	99.7	12.8	2247.2	3335.8
106	Leu	Cd1-Hd1	4.1	3	4.9	3.7	1.52229	1.25543	99.5	10.5	1608.4	2237.7
116	Leu	Cd2-Hd2	6.6	3.7	9.5	5.3	0.766286	0.965143	96.4	21.3	3536.1	3297
132	Leu	Cd1-Hd1	13.7	1.1	15.6	2.4	0.898857	0.229143	97.1	8.5	731.7	368.4
173	Leu	Cd1-Hd1	11.3	6.6	14.3	9.4	1.96343	1.208	98.9	17.1	2841	3456.4
180	Ile	Cd1-Hd1	34.4	2.2	43.9	6.1	0.975429	0.272571	93.3	11.7	1419.2	460.2
182	Val	Cg2-Hg2	6.3	0.7	8.3	1.4	0.806286	0.424	98.4	19	1400.9	631.7
191	Val	Cg1-Hg1	2.5	0.2	2.6	0.3	1.036	0.286286	99.4	10.7	485.4	440.4
198	Leu	Cd1-Hd1	20.2	1.2	23.7	2.6	0.997143	0.211429	96.3	6.8	967.7	403
205	Leu	Cd1-Hd1	14.3	4.5	21.1	6.9	0.470857	0.530857	62	20	4366	2238
226	Val	Cg2-Hg2	7.3	1.7	7.3	3.1	0.594857	0.273714	93.5	16.3	113.9	239.6
310	Val	Cg1-Hg1	10.7	0.3	13.6	0.6	0.923429	0.147429	97.7	2.3	1406.9	254.8
335	Ile	Cd1-Hd1	10.7	0.7	15.7	1.3	0.357143	0.344571	80.3	20	2217.8	508.5
