# Supplementary material for: Globally correlated conformational entropy underlies positive and negative cooperativity in a kinase’s enzymatic cycle
Source: Nat Commun. 2019 Feb 18;10:799. doi: 10.1038/s41467-019-08655-7 (PMC6379427; doi:10.1038/s41467-019-08655-7)
Supplement: Supplementary file 6 — Supplementary Data 3 [file 41467_2019_8655_MOESM6_ESM.zip › 13CpPKS_ADP.xlsx]

## Sheet: Sheet1
residue	residue	residue	rex_700	rex_700_e	rex_850	rex_850_e	dw	dw_e	pa	pa_e	kex	kex_e
46	Ile	Cd1-Hd1	2.5	3	3.7	3.3	0.0708571	0.58	50	19.6	591.3	585.1
49	Leu	Cd2-Hd2	12.3	1.5	13	2.5	0.579429	0.180571	94.7	14.6	277.2	214.6
73	Ile	Cd1-Hd1	2	1.2	2.1	1.6	1.87943	1.00457	99.8	8.7	986.3	2456.1
80	Val	Cg1-Hg1	17	1.5	19	3.4	0.916	0.335429	96.4	16.7	691.1	600.8
80	Val	Cg2-Hg2	3.5	0.7	3.6	1.5	0.522857	0.004	94.5	17.8	64.2	254.9
85	Ile	Cd1-Hd1	3.8	0.3	3.8	0.3	1.26571	0.107429	82.6	3.9	17.5	7.5
89	Leu	Cd2-Hd2	7.2	1.5	10.7	3	0.128571	0.268571	50	18.2	678.2	308.2
94	Ile	Cd1-Hd1	9.4	0.6	14	1.2	0.169143	0.103429	50	19.6	733	102
106	Leu	Cd1-Hd1	7.5	2.3	7.6	4	0.521714	0.190286	81.9	14	37.5	132
123	Val	Cg1-Hg1	5.1	1	5.5	1.7	0.650857	0.371429	98.3	18.3	384.7	441.3
150	Ile	Cd1-Hd1	10.2	0.8	15.1	1.4	0.321143	0.380571	71	20	2475.1	621.5
174	Ile	Cd1-Hd1	7	0.5	10.1	0.9	0.511429	0.421143	94.5	20.5	2168.2	656.1
180	Ile	Cd1-Hd1	7.7	0.6	11.4	1	0.255429	0.328571	70.3	20	2083.1	484.4
198	Leu	Cd1-Hd1	17.5	1.1	22.3	2.7	0.373714	0.0874286	91.1	12.2	516.8	110.8
198	Leu	Cd2-Hd2	4.1	0.7	6.1	1.3	0.116	0.304	50	21.5	976.8	369
246	Ile	Cd1-Hd1	6.3	4.8	8.8	6.2	1.15943	1.29829	98.5	22.2	3160.1	3413.7
303	Ile	Cd1-Hd1	8.6	3.4	12.7	5.1	0.385714	0.597143	50	20.3	5165.4	2761
305	Ile	Cd1-Hd1	2.2	1.9	3.2	2.4	0.875429	1.45257	99.2	18.8	3072.33	3328.4
