# Supplementary material for: Globally correlated conformational entropy underlies positive and negative cooperativity in a kinase’s enzymatic cycle
Source: Nat Commun. 2019 Feb 18;10:799. doi: 10.1038/s41467-019-08655-7 (PMC6379427; doi:10.1038/s41467-019-08655-7)
Supplement: Supplementary file 8 — Source Data [file 41467_2019_8655_MOESM8_ESM.xlsx]

## Sheet: Fig. 1D
	apo		amppnp		pln		pki
Fit_1	-1.162	0.54	-0.474	0.42	0.585	0.82	1.074	0.56
Fit_2	-1.2	0.55	-0.46	0.4	0.73	0.74	1.07	0.57
Fit_3	-1.35	0.49	-0.67	0.46	0.46	0.67	0.89	0.49
Fit_4	-1.34	0.47	-0.72	0.44	0.5	0.7	0.82	0.45
Mean	-1.263	0.5125	-0.581	0.43	0.56875	0.7325	0.9635	0.5175
S.T.D.	0.0960347	0.0386221	0.133332	0.0258199	0.119469	0.065	0.128513	0.057373

## Sheet: Supplementary Fig.10
ATPgN/PKS				ADP/pPKS				ADP				Apo				ATPgN
	Radius (nm)				Radius (nm)				Radius (nm)				Radius (nm)				Radius (nm)
	3.048				3.057				3.215				3.236				3.216
	3.013				3.014				3.231				3.233				3.235
	3.012				3.019				3.189				3.244				3.167
	2.985				3.034				3.181				3.235				3.134
	3.146				3.091				3.226				3.231				3.154
	tauC (s)	tauC (ns)			tauC (s)	tauC (ns)			tauC (s)	tauC (ns)			tauC (s)	tauC (ns)			tauC (s)	tauC (ns)
	2.5413e-08	25.413			2.56388e-08	25.6388			2.98232e-08	29.8232			3.04115e-08	30.4115			2.98511e-08	29.8511
	2.45476e-08	24.5476			2.45721e-08	24.5721			3.02707e-08	30.2707			3.0327e-08	30.327			3.03833e-08	30.3833
	2.45232e-08	24.5232			2.46946e-08	24.6946			2.91055e-08	29.1055			3.06376e-08	30.6376			2.85073e-08	28.5073
	2.38696e-08	23.8696			2.50645e-08	25.0645			2.8887e-08	28.887			3.03833e-08	30.3833			2.76254e-08	27.6254
	2.7944e-08	27.944			2.65038e-08	26.5038			3.01304e-08	30.1304			3.02707e-08	30.2707			2.81577e-08	28.1577
average		25.2595				25.2948				29.6434				30.406				28.905
std dev		1.59771				0.79307				0.617344				0.140286				1.16559
